# Supplementary material for: Emerging properties from mechanical tethering within a post-synthetically functionalised catenane scaffold
Source: Chem Sci. 2022 Sep 16;13(38):11368–75. doi: 10.1039/d2sc04101d (PMC9533469; doi:10.1039/d2sc04101d)
Supplement: SC-013-D2SC04101D-s002 [file SC-013-D2SC04101D-s002.xyz]

216
Anthracene Head-to-Head
 C    0.608500    1.628000    0.881700
 C    0.103200    0.628700    1.709100
 H    0.765200    0.141800    2.409700
 C   -1.241500    0.279100    1.618100
 C   -2.076200    0.951200    0.721500
 H   -3.124300    0.688400    0.679900
 C   -1.548900    1.919700   -0.128800
 C   -0.197700    2.261300   -0.057000
 H    0.202200    3.041100   -0.690100
 C   -1.826100   -0.822800    2.459500
 O   -3.000500   -0.794900    2.825700
 N   -0.973200   -1.827600    2.766800
 H   -0.101500   -1.910600    2.246700
 C   -1.441300   -3.025800    3.463100
 H   -2.068200   -2.718000    4.300100
 H   -0.557500   -3.524100    3.867800
 C   -2.211000   -3.953900    2.544800
 C   -1.599500   -4.454400    1.387600
 H   -0.554600   -4.231200    1.196200
 C   -2.309900   -5.232600    0.484900
 H   -1.846600   -5.613300   -0.417400
 C   -3.656500   -5.535300    0.728200
 C   -4.268600   -5.080600    1.896100
 H   -5.314700   -5.285500    2.077300
 C   -3.540500   -4.288700    2.786500
 H   -4.036600   -3.901800    3.669900
 O   -4.289600   -6.229500   -0.264400
 C   -5.467800   -7.007400    0.011000
 H   -5.473400   -7.350400    1.049600
 H   -5.372700   -7.878600   -0.639900
 C   -6.771600   -6.308600   -0.328300
 H   -6.654900   -5.712600   -1.238200
 H   -7.518700   -7.088800   -0.528100
 O   -7.221000   -5.496400    0.756600
 C   -8.611000   -5.165800    0.700300
 H   -8.953800   -5.071800    1.734800
 H   -9.163200   -5.989800    0.231400
 C   -8.915800   -3.865200   -0.024400
 H  -10.006700   -3.737700   -0.064000
 H   -8.504000   -3.012200    0.520500
 O   -8.363600   -3.921600   -1.335600
 C   -8.880800   -2.972300   -2.261900
 H   -9.952000   -3.153300   -2.435200
 H   -8.344400   -3.166800   -3.192800
 C   -8.697900   -1.508800   -1.889800
 H   -7.719500   -1.353800   -1.420500
 H   -8.739100   -0.907200   -2.803800
 O   -9.749600   -1.125100   -0.996400
 C   -9.693500    0.217400   -0.527800
 H   -8.700100    0.455300   -0.133000
 H  -10.405900    0.270100    0.299500
 C  -10.103700    1.247400   -1.576600
 H  -10.948900    0.863800   -2.149000
 H  -10.414400    2.181500   -1.099000
 O   -9.080000    1.489300   -2.558300
 C   -7.965900    2.202400   -2.211000
 C   -7.887600    3.085400   -1.130800
 H   -8.726700    3.233500   -0.465800
 C   -6.699800    3.776700   -0.891900
 H   -6.646700    4.450700   -0.043100
 C   -5.577300    3.595400   -1.699200
 C   -5.672100    2.711700   -2.782300
 H   -4.801900    2.543500   -3.406700
 C   -6.849500    2.025100   -3.038400
 H   -6.924500    1.331300   -3.866900
 C   -4.262600    4.262500   -1.368200
 H   -3.730600    4.532300   -2.280300
 H   -4.428900    5.171500   -0.787700
 N   -3.376900    3.401900   -0.577200
 H   -3.475300    3.418900    0.440200
 C   -2.418400    2.641900   -1.124300
 O   -2.217100    2.555400   -2.343800
 N    1.979000    1.985700    1.018100
 C    2.880000    2.327700    0.062200
 N    2.575900    1.948400    2.238600
 C    4.065700    2.487700    0.741200
 H    2.640400    2.403100   -0.982400
 N    3.827900    2.247900    2.065100
 O    5.989700    1.587800   -0.407100
 C    6.794000    0.410900   -2.310900
 C    8.166200    0.304600   -1.983000
 C    6.144200   -0.640600   -2.994700
 C    8.907000   -0.871600   -2.367400
 C    8.868000    1.314400   -1.248000
 C    6.893000   -1.826800   -3.350800
 C    4.753400   -0.617600   -3.341800
 C    8.250900   -1.904900   -3.039000
 C   10.286700   -0.982700   -2.013100
 C   10.189800    1.169900   -0.926500
 H    8.337200    2.194200   -0.914700
 C    6.222000   -2.919400   -3.984700
 C    4.148000   -1.689400   -3.940200
 H    4.156900    0.261800   -3.147100
 H    8.803900   -2.801500   -3.299300
 H   10.818100   -1.885100   -2.292200
 C   10.912900    0.006300   -1.311100
 H   10.693000    1.945300   -0.360000
 C    4.886000   -2.862700   -4.262700
 H    6.801700   -3.802100   -4.233000
 H    3.090600   -1.640600   -4.175400
 H   11.954800   -0.095400   -1.031000
 H    4.385800   -3.700700   -4.734000
 C    1.664100   -0.315400   -1.682500
 H    2.650300    0.074300   -1.482700
 C    0.824900    0.338300   -2.583200
 C   -0.456700   -0.162900   -2.807700
 H   -1.136600    0.316400   -3.496700
 C   -0.915900   -1.285800   -2.116300
 C   -0.077800   -1.928000   -1.202700
 H   -0.390500   -2.808900   -0.660300
 C    1.328000    1.632800   -3.164200
 O    2.541200    1.881000   -3.186600
 N    0.385900    2.505600   -3.574200
 H   -0.575300    2.360200   -3.260200
 C    0.726600    3.896300   -3.911600
 H    0.047000    4.224100   -4.699800
 H    1.742000    3.905300   -4.303500
 C    0.597200    4.776700   -2.686200
 C   -0.647300    5.310700   -2.330100
 H   -1.492300    5.183100   -2.995800
 C   -0.828100    5.957200   -1.117200
 H   -1.794600    6.353900   -0.831500
 C    0.241300    6.090400   -0.222000
 C    1.499300    5.593100   -0.575500
 H    2.346100    5.682500    0.090800
 C    1.665000    4.951200   -1.804500
 H    2.639000    4.553500   -2.064500
 O   -0.055100    6.729400    0.947800
 C    0.826400    6.620400    2.076600
 H    0.485100    7.399200    2.758400
 H    1.862300    6.839600    1.798500
 C    0.727200    5.269500    2.772700
 H    1.011100    4.453100    2.100400
 H    1.430800    5.266300    3.610400
 O   -0.577400    5.057000    3.308000
 C   -1.426700    4.263400    2.486400
 H   -1.085600    3.221900    2.469600
 H   -1.448300    4.636100    1.458000
 C   -2.820800    4.323800    3.081600
 H   -2.790100    3.962600    4.114500
 H   -3.192400    5.355700    3.086200
 O   -3.662000    3.497900    2.273500
 C   -4.918600    3.145100    2.866200
 H   -5.607400    2.932000    2.048800
 H   -5.316600    3.983300    3.449600
 C   -4.763600    1.909300    3.749700
 H   -4.474200    1.048700    3.143600
 H   -3.967200    2.076400    4.483400
 O   -5.977500    1.669700    4.468600
 C   -6.662900    0.458500    4.169500
 H   -7.201600    0.167200    5.076100
 H   -5.951200   -0.338400    3.927800
 C   -7.682100    0.633000    3.051600
 H   -8.324000   -0.250300    2.966000
 H   -8.313700    1.493700    3.272700
 O   -7.072500    0.949900    1.793700
 C   -6.440500   -0.027400    1.072300
 C   -5.717100    0.431000   -0.034200
 H   -5.685200    1.491700   -0.229700
 C   -5.068300   -0.465700   -0.864600
 H   -4.518600   -0.093200   -1.721100
 C   -5.118100   -1.843700   -0.612400
 C   -5.846100   -2.289500    0.485800
 H   -5.925900   -3.350100    0.684100
 C   -6.506900   -1.395600    1.332600
 H   -7.057400   -1.782700    2.178900
 C   -4.359900   -2.804200   -1.502000
 H   -4.516800   -3.835400   -1.186400
 H   -4.682200   -2.713500   -2.539300
 N   -2.920700   -2.522300   -1.476900
 H   -2.455200   -2.702300   -0.599000
 C   -2.336200   -1.711000   -2.391200
 O   -2.924100   -1.297700   -3.390500
 C    1.202700   -1.427300   -0.992100
 N    2.052300   -2.014500   -0.012200
 C    3.391400   -2.228000   -0.082300
 C    3.735400   -2.674600    1.173300
 H    3.958800   -2.068900   -0.983000
 N    1.593000   -2.315500    1.224700
 N    2.609100   -2.715900    1.936900
 O    6.036000   -3.083600    0.615600
 C    7.864400   -1.547800    1.231000
 C    7.885100   -0.510800    2.189600
 C    9.012500   -2.346800    1.023100
 C    9.101800   -0.254100    2.931100
 C    6.759400    0.331000    2.471600
 C   10.221700   -2.071800    1.757400
 C    9.038400   -3.429200    0.086300
 C   10.234100   -1.032600    2.690000
 C    9.129500    0.801800    3.895800
 C    6.825600    1.329100    3.404300
 H    5.833900    0.196600    1.931600
 C   11.388600   -2.858800    1.509000
 C   10.175000   -4.161500   -0.122300
 H    8.140200   -3.679900   -0.459000
 H   11.146800   -0.824300    3.239700
 H   10.052100    0.976300    4.439400
 C    8.026300    1.572100    4.129400
 H    5.950000    1.943400    3.574600
 C   11.370700   -3.872900    0.593100
 H   12.291800   -2.631500    2.065400
 H   10.168100   -4.972300   -0.842100
 H    8.058600    2.370000    4.862600
 H   12.261300   -4.463100    0.410000
 C    5.090800   -3.088900    1.671900
 H    5.042500   -4.110200    2.057500
 H    5.407000   -2.441300    2.499900
 C    6.654000   -1.805400    0.361200
 H    5.924200   -0.999500    0.425500
 H    6.964600   -1.853700   -0.678300
 C    5.436800    2.757200    0.212600
 H    6.087700    3.019900    1.048500
 H    5.424300    3.593400   -0.493500
 C    6.039200    1.632300   -1.843100
 H    6.562700    2.543600   -2.162000
 H    5.030200    1.682000   -2.255200
