# Supplementary material for: Emerging properties from mechanical tethering within a post-synthetically functionalised catenane scaffold
Source: Chem Sci. 2022 Sep 16;13(38):11368–75. doi: 10.1039/d2sc04101d (PMC9533469; doi:10.1039/d2sc04101d)
Supplement: SC-013-D2SC04101D-s003 [file SC-013-D2SC04101D-s003.xyz]

196
frc-DCM_B3LYP_2-OPT
 C    4.562300    3.056900    0.258000
 H    5.300800    3.664400   -0.249300
 C    3.280400    3.570500    0.471500
 C    2.336000    2.817500    1.163700
 H    1.341500    3.189900    1.354300
 C    2.644000    1.532400    1.602500
 C    3.910000    1.008400    1.375400
 H    4.175800    0.020900    1.712000
 C    2.957000    4.952500   -0.028400
 O    3.827000    5.814200   -0.150200
 N    1.653100    5.161400   -0.318300
 H    0.985600    4.393200   -0.288600
 C    1.113200    6.488400   -0.612900
 H    1.289100    6.756600   -1.659700
 H    1.658100    7.214400   -0.002500
 C   -0.366500    6.487300   -0.308600
 C   -0.816700    6.100000    0.956600
 H   -0.094900    5.877500    1.734500
 C   -2.170400    5.943400    1.225500
 H   -2.493700    5.621200    2.206900
 C   -3.105800    6.181100    0.213400
 C   -2.674800    6.629400   -1.037400
 H   -3.412600    6.825500   -1.805500
 C   -1.314400    6.770000   -1.293400
 H   -0.988300    7.071500   -2.283300
 O   -4.449500    5.997200    0.372800
 C   -4.897000    4.936500    1.238400
 H   -5.147900    5.343600    2.224200
 H   -4.114900    4.181700    1.351200
 C   -6.118900    4.296800    0.605500
 H   -6.573600    3.623300    1.336300
 H   -6.851100    5.075800    0.348800
 O   -5.822000    3.494900   -0.526200
 C   -5.523600    4.195000   -1.730100
 H   -4.499800    4.581800   -1.725200
 H   -6.203200    5.050100   -1.843500
 C   -5.712500    3.267500   -2.909300
 H   -6.589100    2.635500   -2.730800
 H   -5.879200    3.864500   -3.816700
 O   -4.558500    2.444300   -3.104500
 C   -4.772200    1.477000   -4.128000
 H   -4.988500    1.983900   -5.079800
 H   -5.633900    0.850900   -3.869300
 C   -3.525100    0.633700   -4.306500
 H   -3.604500    0.082800   -5.253400
 H   -2.654200    1.289000   -4.376700
 O   -3.263300   -0.270000   -3.237100
 C   -4.089300   -1.435400   -3.262300
 H   -4.137900   -1.827400   -4.288300
 H   -5.104900   -1.199500   -2.930700
 C   -3.513900   -2.523100   -2.383000
 H   -3.999900   -3.466000   -2.646700
 H   -2.440400   -2.627200   -2.559200
 O   -3.777500   -2.315400   -0.983900
 C   -2.711400   -2.074600   -0.151700
 C   -1.678500   -1.205800   -0.491800
 H   -1.719400   -0.671900   -1.429000
 C   -0.628200   -0.994600    0.397600
 H    0.154000   -0.301700    0.112900
 C   -0.590000   -1.638200    1.633700
 C   -1.652700   -2.482500    1.975500
 H   -1.650000   -2.982100    2.939300
 C   -2.705900   -2.704600    1.094900
 H   -3.522900   -3.368000    1.353000
 C    0.553600   -1.451300    2.618100
 H    0.177600   -1.033500    3.549900
 H    0.999300   -2.419000    2.861300
 N    1.616200   -0.588900    2.132300
 H    2.245300   -0.992300    1.437700
 C    1.553100    0.752100    2.267400
 O    0.656400    1.341200    2.877400
 C   -4.600700    0.735100    0.666500
 C   -4.371900    0.704900    2.035400
 H   -5.060000    0.228400    2.719900
 C   -3.213900    1.285000    2.558800
 C   -2.334100    1.953100    1.709800
 H   -1.426500    2.409100    2.079700
 C   -2.595800    2.021100    0.336800
 C   -3.719400    1.387800   -0.190100
 H   -3.930000    1.365800   -1.247200
 C   -3.000800    1.136200    4.045400
 O   -3.963900    0.998200    4.803700
 N   -1.716600    1.124000    4.459900
 H   -0.951700    1.158100    3.787300
 C   -1.343800    0.946400    5.867200
 H   -2.206300    0.526000    6.384300
 H   -1.132000    1.923000    6.316800
 C   -0.137100    0.044400    5.980000
 C    1.143800    0.553700    5.770500
 H    1.272900    1.614500    5.591100
 C    2.262900   -0.274600    5.727600
 H    3.231200    0.165400    5.535000
 C    2.111300   -1.652600    5.911800
 C    0.834000   -2.174300    6.154900
 H    0.732600   -3.242600    6.303700
 C   -0.271800   -1.334400    6.182500
 H   -1.257100   -1.758600    6.345700
 O    3.128600   -2.564400    5.883800
 C    4.452200   -2.136500    5.535900
 H    5.100100   -2.941600    5.883500
 H    4.727500   -1.228800    6.083000
 C    4.622500   -1.931100    4.033800
 H    3.819900   -1.295700    3.655500
 H    5.575400   -1.422200    3.840900
 O    4.526900   -3.153900    3.306900
 C    5.743800   -3.905100    3.220900
 H    5.454300   -4.953300    3.114400
 H    6.325800   -3.812700    4.145900
 C    6.622200   -3.497500    2.042500
 H    6.739000   -2.408700    2.008800
 H    7.616600   -3.928000    2.180000
 O    6.189000   -4.007000    0.773600
 C    4.840700   -3.744200    0.390400
 H    4.127300   -4.138300    1.120800
 H    4.708900   -4.286700   -0.547900
 C    4.573700   -2.250400    0.213600
 H    4.904000   -1.729500    1.107000
 H    5.131000   -1.837600   -0.632000
 O    3.182000   -1.945800    0.100700
 C    2.489800   -2.492000   -1.023200
 H    1.478600   -2.097100   -0.939800
 H    2.425700   -3.585100   -0.957700
 C    3.115300   -2.130700   -2.368600
 H    4.085300   -2.610700   -2.492500
 H    2.471900   -2.494500   -3.176700
 O    3.390600   -0.733700   -2.502400
 C    2.349600    0.150600   -2.620300
 C    2.672200    1.502000   -2.472700
 H    3.697800    1.771600   -2.256600
 C    1.681200    2.472400   -2.558800
 H    1.946100    3.511600   -2.405800
 C    0.348100    2.126800   -2.792900
 C    0.044500    0.777200   -2.970300
 H   -0.979800    0.468900   -3.139100
 C    1.025200   -0.208900   -2.887800
 H    0.737200   -1.242800   -3.017600
 C   -0.758700    3.169600   -2.778800
 H   -0.348800    4.145800   -2.509500
 H   -1.218200    3.270300   -3.764600
 N   -1.830300    2.809600   -1.850100
 H   -2.754100    2.619100   -2.223800
 C   -1.565500    2.685800   -0.530700
 O   -0.486700    3.055500   -0.054300
 C    4.859500    1.772800    0.702300
 N    6.125500    1.179100    0.436400
 C    6.878500    1.263800   -0.691300
 C    7.908600    0.368300   -0.491000
 H    6.614100    1.893700   -1.521400
 N    6.663700    0.283400    1.298300
 N    7.735800   -0.199800    0.741500
 C    8.979100   -0.026500   -1.393900
 C    9.222200    0.496300   -2.705400
 C    9.929400   -1.071500   -1.160300
Fe    8.773100   -1.508200   -2.809500
 H    8.655200    1.275900   -3.191100
 C   10.318300   -0.217200   -3.268400
 C   10.754000   -1.183900   -2.315100
 H    9.977400   -1.680400   -0.271600
 C    8.389300   -3.522500   -3.052100
 H   10.722800   -0.073800   -4.258700
 H   11.545600   -1.903600   -2.457800
 C    7.342600   -2.904200   -2.305500
 H    9.037100   -4.310000   -2.698000
 C    8.467100   -2.882100   -4.323900
 H    7.070300   -3.148900   -1.289200
 C    6.772100   -1.878500   -3.119400
 C    7.466700   -1.866600   -4.366000
 H    9.183000   -3.100000   -5.102000
 H    5.984100   -1.196600   -2.833700
 H    7.292600   -1.180500   -5.181000
 N   -5.725600    0.053600    0.121900
 C   -6.451700   -0.951500    0.681200
 C   -7.387300   -1.283000   -0.272800
 H   -6.240800   -1.358000    1.652900
 N   -6.186300    0.330100   -1.118900
 N   -7.183600   -0.470800   -1.356700
 C   -8.420800   -2.307100   -0.241100
 C   -8.611300   -3.293300    0.780100
 C   -9.406200   -2.538300   -1.253700
 H   -8.006900   -3.409200    1.666900
 C   -9.709700   -4.117100    0.401400
 C  -10.200000   -3.650500   -0.853700
 H   -9.499700   -1.974800   -2.168400
 H  -10.079700   -4.968600    0.951700
 H  -11.007100   -4.087400   -1.421700
 H   -6.547400   -3.425000   -3.129800
 C   -6.811900   -4.277800   -2.523300
 C   -6.219500   -4.634300   -1.274700
 C   -7.864700   -5.201500   -2.794800
 H   -5.429600   -4.090900   -0.778200
 C   -6.907600   -5.780000   -0.776000
 C   -7.923900   -6.130200   -1.714000
 H   -8.526900   -5.176300   -3.647000
 H   -6.720100   -6.271000    0.167000
 H   -8.638000   -6.932600   -1.605900
Fe   -8.217300   -4.203700   -1.023100
