# Supplementary material for: Emerging properties from mechanical tethering within a post-synthetically functionalised catenane scaffold
Source: Chem Sci. 2022 Sep 16;13(38):11368–75. doi: 10.1039/d2sc04101d (PMC9533469; doi:10.1039/d2sc04101d)
Supplement: SC-013-D2SC04101D-s004 [file SC-013-D2SC04101D-s004.xyz]

178
phenyl-solv-chloroform_B3LYP-OPT
 C    3.897400   -1.445900   -2.044000
 H    4.327400   -2.003900   -2.865700
 C    2.529200   -1.550700   -1.784600
 C    1.987100   -0.874600   -0.698600
 H    0.943600   -0.979200   -0.459800
 C    2.784600   -0.083900    0.127500
 C    4.146300    0.031600   -0.131000
 H    4.792200    0.581800    0.538500
 C    1.714400   -2.511300   -2.608200
 O    2.261300   -3.452000   -3.186600
 N    0.378800   -2.300800   -2.620800
 H   -0.015400   -1.428000   -2.271200
 C   -0.537900   -3.220900   -3.289500
 H   -0.074300   -4.209800   -3.266700
 H   -0.650900   -2.948700   -4.344900
 C   -1.889300   -3.233800   -2.613400
 C   -2.023700   -3.640100   -1.278800
 H   -1.144100   -3.944400   -0.720900
 C   -3.259900   -3.644300   -0.650000
 H   -3.354400   -3.943600    0.386300
 C   -4.402100   -3.229100   -1.346500
 C   -4.290800   -2.833700   -2.679700
 H   -5.159300   -2.500000   -3.228100
 C   -3.037000   -2.836400   -3.293900
 H   -2.960700   -2.511300   -4.326700
 O   -5.569200   -3.226600   -0.627000
 C   -6.839300   -3.098100   -1.286200
 H   -7.551000   -3.446300   -0.538200
 H   -6.892200   -3.768200   -2.150700
 C   -7.200600   -1.675500   -1.720700
 H   -8.232800   -1.445000   -1.425900
 H   -6.542300   -0.959900   -1.225900
 O   -7.088600   -1.584000   -3.144700
 C   -7.233800   -0.278300   -3.689300
 H   -8.137300    0.206800   -3.292900
 H   -7.375000   -0.426900   -4.763100
 C   -6.014300    0.615500   -3.470600
 H   -5.105300    0.030400   -3.626100
 H   -6.022000    1.429400   -4.207400
 O   -5.937400    1.133500   -2.142200
 C   -6.660500    2.343500   -1.924200
 H   -6.932200    2.346200   -0.868300
 H   -7.588500    2.360900   -2.509900
 C   -5.818400    3.562700   -2.276300
 H   -5.398600    3.450700   -3.278700
 H   -6.448300    4.463200   -2.273200
 O   -4.703900    3.744000   -1.404000
 C   -5.022500    4.412400   -0.183400
 H   -5.702200    3.813000    0.432400
 H   -5.496200    5.379200   -0.400500
 C   -3.732500    4.645700    0.562200
 H   -2.987400    5.025400   -0.142200
 H   -3.873500    5.379100    1.364300
 O   -3.329600    3.392800    1.116500
 C   -2.076400    3.274500    1.654700
 C   -1.026900    4.163200    1.417800
 H   -1.163400    5.052400    0.821600
 C    0.244200    3.862100    1.902400
 H    1.058700    4.534900    1.661300
 C    0.488200    2.704100    2.637200
 C   -0.594500    1.866300    2.930000
 H   -0.425800    0.957800    3.492500
 C   -1.863900    2.143500    2.447500
 H   -2.694800    1.474000    2.630900
 C    1.906000    2.290300    2.976300
 H    2.513900    3.151900    3.257200
 H    1.907700    1.587100    3.812100
 N    2.576700    1.660300    1.830500
 H    3.273200    2.206100    1.331100
 C    2.139800    0.481700    1.357000
 O    1.220300   -0.136500    1.906100
 C   -3.861200    0.206600    0.091500
 H   -4.487700    0.809400   -0.551100
 C   -2.497500    0.057300   -0.144300
 C   -1.745700   -0.809700    0.646800
 H   -0.696700   -0.921700    0.434000
 C   -2.336600   -1.533800    1.676600
 C   -3.700100   -1.376100    1.927300
 H   -4.164100   -1.959300    2.711700
 C   -1.800000    0.745200   -1.277700
 O   -0.785700    0.248400   -1.789800
 N   -2.319300    1.913300   -1.696500
 H   -3.090300    2.348000   -1.201200
 C   -1.687700    2.701500   -2.757100
 H   -2.477100    3.278900   -3.240100
 H   -1.276000    2.001600   -3.485200
 C   -0.603800    3.624600   -2.236400
 C   -0.845200    4.991000   -2.065600
 H   -1.806500    5.405800   -2.352200
 C    0.126300    5.829600   -1.531600
 H   -0.056800    6.888700   -1.394600
 C    1.366200    5.308700   -1.148000
 C    1.633200    3.949700   -1.330400
 H    2.579200    3.528600   -1.019600
 C    0.649400    3.124300   -1.871300
 H    0.846900    2.065300   -1.983800
 O    2.226400    6.206200   -0.570900
 C    3.630500    5.934500   -0.476900
 H    4.079800    6.926300   -0.411400
 H    3.994200    5.447600   -1.388300
 C    4.033200    5.109600    0.755700
 H    4.932200    5.541800    1.208100
 H    3.234100    5.167100    1.497400
 O    4.255100    3.730000    0.462400
 C    5.615700    3.384000    0.163000
 H    6.135900    4.219600   -0.317800
 H    5.588900    2.554200   -0.540300
 C    6.358000    2.961800    1.419900
 H    7.393800    2.704100    1.163300
 H    6.376500    3.782600    2.149800
 O    5.662200    1.845200    1.960900
 C    5.839700    1.586300    3.348000
 H    4.924400    1.087800    3.676900
 H    5.938000    2.530800    3.901700
 C    7.028000    0.686300    3.658100
 H    7.945800    1.082100    3.204200
 H    7.172200    0.665800    4.743000
 O    6.805400   -0.661300    3.253500
 C    7.305400   -1.004400    1.962300
 H    8.396100   -0.868300    1.947600
 H    6.875600   -0.365600    1.187200
 C    7.002400   -2.468300    1.663200
 H    7.787100   -2.855500    1.011800
 H    7.006000   -3.045500    2.593300
 O    5.795800   -2.704100    0.923000
 C    4.593500   -2.907300    1.548300
 C    4.291000   -2.490800    2.845100
 H    5.029400   -1.964900    3.433400
 C    3.008600   -2.710700    3.350600
 H    2.773800   -2.363200    4.351500
 C    2.018800   -3.333600    2.593100
 C    2.344600   -3.748500    1.296100
 H    1.589900   -4.227000    0.680400
 C    3.615900   -3.548600    0.778800
 H    3.862100   -3.859300   -0.228600
 C    0.608000   -3.478800    3.114000
 H    0.190300   -4.459400    2.873800
 H    0.592000   -3.384000    4.205400
 N   -0.252400   -2.463700    2.503700
 C   -1.592100   -2.599200    2.439900
 O   -2.202000   -3.555500    2.925500
 H    0.209300   -1.606800    2.202200
 C   -4.442800   -0.509300    1.135100
 N   -5.848500   -0.399900    1.333200
 C   -6.730400   -1.393700    1.602400
 C   -7.968600   -0.783400    1.573200
 H   -6.412200   -2.413900    1.713500
 N   -6.497700    0.775900    1.153100
 N   -7.767200    0.544100    1.296600
 C   -9.304500   -1.366100    1.731400
 C  -10.446800   -0.560200    1.617700
 C   -9.469100   -2.737500    1.978100
 C  -11.717100   -1.113200    1.746700
 H  -10.326300    0.498800    1.427700
 C  -10.741200   -3.287100    2.105200
 H   -8.602100   -3.381000    2.075900
 C  -11.871300   -2.477900    1.989800
 H  -12.589900   -0.476100    1.657000
 H  -10.849500   -4.348700    2.295800
 H  -12.861700   -2.906900    2.089200
 C    4.685400   -0.656700   -1.217600
 N    6.095000   -0.608700   -1.422000
 C    6.940900   -1.642000   -1.645700
 C    8.201300   -1.075200   -1.638000
 H    6.588600   -2.653900   -1.723000
 C    9.517100   -1.707400   -1.780100
 C   10.683800   -0.930100   -1.736600
 C    9.637300   -3.095300   -1.945300
 H   10.597500    0.141500   -1.608600
 C   11.935000   -1.527000   -1.855900
 C   10.890300   -3.688700   -2.064000
 H    8.750400   -3.717500   -1.982400
 H   12.827100   -0.911900   -1.821400
 C   12.045000   -2.907800   -2.019800
 H   10.964600   -4.762700   -2.191300
 H   13.020600   -3.371100   -2.112500
 N    6.785800    0.548000   -1.283800
 N    8.047600    0.267600   -1.414500
