# Supplementary material for: Emerging properties from mechanical tethering within a post-synthetically functionalised catenane scaffold
Source: Chem Sci. 2022 Sep 16;13(38):11368–75. doi: 10.1039/d2sc04101d (PMC9533469; doi:10.1039/d2sc04101d)
Supplement: SC-013-D2SC04101D-s005 [file SC-013-D2SC04101D-s005.xyz]

216
Anthracene Head-to-Head
 C    1.039000   -2.627900   -2.093200
 C    0.240300   -3.431900   -1.278400
 H    0.687600   -4.269000   -0.760500
 C   -1.108400   -3.117100   -1.123400
 C   -1.633400   -1.983000   -1.742400
 H   -2.672700   -1.741400   -1.575800
 C   -0.826600   -1.178900   -2.545800
 C    0.509800   -1.521800   -2.750500
 H    1.121000   -0.899600   -3.390500
 C   -2.038500   -3.934300   -0.268600
 O   -2.937500   -3.407500    0.384000
 N   -1.834000   -5.275100   -0.290500
 H   -1.184000   -5.652800   -0.962300
 C   -2.769900   -6.195600    0.343600
 H   -2.950200   -5.852300    1.364100
 H   -2.270000   -7.165000    0.409300
 C   -4.099400   -6.324500   -0.385700
 C   -4.233700   -6.029100   -1.744800
 H   -3.376700   -5.689100   -2.314700
 C   -5.464400   -6.136200   -2.380500
 H   -5.572500   -5.893500   -3.431200
 C   -6.598200   -6.542800   -1.668100
 C   -6.475300   -6.858300   -0.313200
 H   -7.341600   -7.112300    0.276000
 C   -5.233700   -6.744700    0.307800
 H   -5.165100   -6.953900    1.370700
 O   -7.754200   -6.592300   -2.400800
 C   -9.011100   -6.941300   -1.805200
 H   -8.898300   -7.755700   -1.083600
 H   -9.617600   -7.304400   -2.636500
 C   -9.705800   -5.749800   -1.172000
 H   -9.630400   -4.894200   -1.857300
 H  -10.772500   -5.983500   -1.033700
 O   -9.091600   -5.454200    0.069500
 C   -9.357800   -4.149900    0.563300
 H  -10.426600   -4.022800    0.794000
 H   -9.086300   -3.393600   -0.182800
 C   -8.565200   -3.944600    1.843600
 H   -8.763100   -2.927500    2.203200
 H   -8.910000   -4.654100    2.599600
 O   -7.164500   -4.188900    1.730900
 C   -6.458600   -3.479600    0.713500
 H   -6.860000   -3.707900   -0.280800
 H   -5.438500   -3.864500    0.748600
 C   -6.416400   -1.981300    0.933500
 H   -6.237800   -1.784700    1.998700
 H   -5.584200   -1.545400    0.362700
 O   -7.645400   -1.381500    0.518500
 C   -7.764800   -0.037500    0.965600
 H   -6.787200    0.453200    0.943700
 H   -8.121900    0.000100    2.002800
 C   -8.750300    0.709500    0.087200
 H   -9.737700    0.250500    0.142200
 H   -8.831200    1.744400    0.439200
 O   -8.415600    0.654300   -1.311700
 C   -7.151700    1.021800   -1.691300
 C   -6.458700    2.101500   -1.141800
 H   -6.907100    2.702800   -0.362000
 C   -5.162100    2.382000   -1.574300
 H   -4.618900    3.203400   -1.118400
 C   -4.547700    1.611500   -2.560700
 C   -5.269600    0.553400   -3.127800
 H   -4.804100   -0.063300   -3.889400
 C   -6.555400    0.257100   -2.699700
 H   -7.109300   -0.578100   -3.110800
 C   -3.102000    1.830700   -2.943900
 H   -2.971600    1.892500   -4.025700
 H   -2.733100    2.764500   -2.513700
 N   -2.301100    0.705500   -2.470500
 H   -2.454300    0.409400   -1.506900
 C   -1.355600    0.075400   -3.195800
 O   -0.930200    0.466600   -4.285400
 N    2.425600   -2.928400   -2.214200
 C    3.453000   -2.086700   -2.502800
 N    2.887600   -4.186300   -1.989100
 C    4.573200   -2.882900   -2.438900
 H    3.322600   -1.026400   -2.659600
 N    4.181400   -4.151900   -2.118400
 O    6.362200   -1.586100   -1.578800
 C    7.757400   -1.302900   -1.595800
 C    8.237500   -0.331400   -0.489900
 C    7.595600    1.061400   -0.664000
 C    9.764900   -0.155800   -0.720700
 C    8.258700    2.164900   -0.097300
 C    6.391900    1.287600   -1.338300
 C   10.389300    0.982800   -0.182800
 C   10.561100   -1.061500   -1.429500
 C    9.550400    1.919400    0.645600
 C    7.728600    3.447200   -0.220100
 C    5.861500    2.573700   -1.453800
 H    5.843100    0.461400   -1.761200
 C   11.749500    1.209000   -0.375400
 C   11.925900   -0.836200   -1.616800
 H   10.146000   -1.967400   -1.846600
 H    8.258100    4.283000    0.225200
 C    6.528600    3.659800   -0.897500
 H    4.922200    2.703100   -1.978100
 C   12.526000    0.304500   -1.096100
 H   12.203300    2.096100    0.053600
 H   12.512400   -1.558800   -2.172800
 H    6.122000    4.661200   -0.985200
 H   13.584400    0.486900   -1.242700
 C    6.004900   -2.511600   -2.607300
 C    2.455100   -0.227500    0.154800
 H    3.492400   -0.272200   -0.149500
 C    1.591900    0.675500   -0.467800
 C    0.256100    0.736100   -0.075100
 H   -0.438900    1.391900   -0.582300
 C   -0.226000   -0.101700    0.934000
 C    0.635000   -1.004300    1.557700
 H    0.280500   -1.695800    2.310300
 C    2.125900    1.474500   -1.624100
 O    2.986500    1.000200   -2.372800
 N    1.593400    2.695500   -1.810000
 H    0.991700    3.091300   -1.103200
 C    1.918900    3.536700   -2.968500
 H    2.118300    2.864400   -3.804600
 H    2.835500    4.101600   -2.774700
 C    0.768300    4.466100   -3.259100
 C   -0.426000    3.965500   -3.796600
 H   -0.500700    2.915100   -4.062700
 C   -1.525900    4.793100   -3.963500
 H   -2.459000    4.415100   -4.362300
 C   -1.464300    6.142700   -3.590200
 C   -0.264400    6.662900   -3.096600
 H   -0.172800    7.705400   -2.826000
 C    0.834300    5.818300   -2.930200
 H    1.752400    6.227000   -2.521400
 O   -2.619400    6.849900   -3.756800
 C   -2.755900    8.145500   -3.155000
 H   -3.701200    8.525000   -3.542900
 H   -1.956200    8.817000   -3.484400
 C   -2.810000    8.105100   -1.639200
 H   -1.913600    7.624200   -1.229900
 H   -2.833900    9.139200   -1.265100
 O   -3.972000    7.397800   -1.228000
 C   -3.953400    7.109000    0.162700
 H   -3.702300    8.004700    0.747200
 H   -3.203700    6.337500    0.388400
 C   -5.330700    6.624000    0.576700
 H   -6.065200    7.425600    0.423200
 H   -5.635100    5.760400   -0.031100
 O   -5.236500    6.273800    1.949700
 C   -6.492300    6.144400    2.606800
 H   -7.106500    5.372800    2.132200
 H   -7.040700    7.096400    2.583700
 C   -6.189400    5.753600    4.047600
 H   -5.611000    4.825200    4.056600
 H   -5.579800    6.536500    4.510800
 O   -7.396700    5.624600    4.800200
 C   -7.731200    4.311400    5.234900
 H   -8.422200    4.431400    6.073500
 H   -6.840900    3.786100    5.603700
 C   -8.425200    3.485300    4.161600
 H   -8.826800    2.559800    4.586400
 H   -9.253900    4.055100    3.740700
 O   -7.567600    3.219700    3.041200
 C   -6.536600    2.324400    3.154100
 C   -5.470600    2.516800    2.270100
 H   -5.469900    3.397500    1.639700
 C   -4.454800    1.575400    2.180000
 H   -3.672100    1.715800    1.448600
 C   -4.461300    0.431800    2.988500
 C   -5.488100    0.297700    3.925000
 H   -5.506200   -0.566700    4.580700
 C   -6.521300    1.230400    4.020100
 H   -7.313700    1.073400    4.739300
 C   -3.480400   -0.708800    2.793500
 H   -3.448500   -1.327500    3.691100
 H   -3.824000   -1.345200    1.973900
 N   -2.098500   -0.345200    2.473400
 H   -1.414700   -0.355100    3.214600
 C   -1.701800   -0.112300    1.208600
 O   -2.511300    0.060700    0.291800
 C    1.968800   -1.054700    1.160200
 N    2.864900   -1.950200    1.809700
 C    3.850300   -2.705100    1.259000
 C    4.590800   -3.150600    2.330700
 H    3.950000   -2.850000    0.198400
 N    2.974500   -1.947400    3.166500
 N    4.007700   -2.670300    3.471400
 O    6.966200   -2.759700    2.310000
 C    7.161900   -2.226000    1.001100
 C    7.953500   -0.906200    1.072400
 C    7.156600    0.139800    1.881200
 C    9.292200   -1.134100    1.794700
 C    7.849500    1.222900    2.442800
 C    5.775800    0.082500    2.062200
 C    9.954900   -0.017300    2.328200
 C    9.889300   -2.389300    1.924300
 C    9.319200    1.338800    2.138000
 C    7.176100    2.187400    3.189400
 C    5.096600    1.049700    2.801200
 H    5.211100   -0.723700    1.628600
 C   11.175600   -0.167800    2.982500
 C   11.115500   -2.536600    2.572400
 H    9.401500   -3.270300    1.531800
 H    7.735200    3.016300    3.610700
 C    5.798000    2.104200    3.378300
 H    4.023500    0.965700    2.929300
 C   11.761700   -1.425800    3.108100
 H   11.673200    0.707900    3.385900
 H   11.559100   -3.521900    2.661500
 H    5.279800    2.856600    3.961900
 H   12.712100   -1.536000    3.618100
 C    5.950500   -3.775600    2.349600
 H    6.074100   -4.477800    1.517300
 H    6.098700   -4.309700    3.287800
 H    7.689300   -2.965100    0.388700
 H    6.210500   -2.044800    0.513700
 H    6.614700   -3.420600   -2.536400
 H    6.182800   -2.056200   -3.590200
 H    8.291800   -2.253100   -1.515500
 H    8.025500   -0.854100   -2.561400
 H    9.782200    2.053500    2.818700
 H   10.076700    2.866100    0.767900
