# Supplementary material for: Emerging properties from mechanical tethering within a post-synthetically functionalised catenane scaffold
Source: Chem Sci. 2022 Sep 16;13(38):11368–75. doi: 10.1039/d2sc04101d (PMC9533469; doi:10.1039/d2sc04101d)
Supplement: SC-013-D2SC04101D-s006 [file SC-013-D2SC04101D-s006.xyz]

216
Anthracene Head-to-Head
 C   -0.384900   -1.657600    0.032800
 C   -0.086600   -0.563300    0.840500
 H   -0.898000   -0.010100    1.294400
 C    1.244600   -0.219000    1.065100
 C    2.260600   -0.996600    0.507600
 H    3.290400   -0.738100    0.718600
 C    1.944900   -2.068800   -0.320700
 C    0.615500   -2.401700   -0.576500
 H    0.365000   -3.252300   -1.194500
 C    1.640900    0.960200    1.910300
 O    2.691900    0.962300    2.546200
 N    0.765600    1.995600    1.904500
 H    0.017000    2.039900    1.218000
 C    1.059600    3.237900    2.614400
 H    1.548000    2.979300    3.553900
 H    0.102800    3.712400    2.843400
 C    1.933900    4.176500    1.809700
 C    1.400100    4.893200    0.730300
 H    0.346300    4.788900    0.491200
 C    2.195800    5.743500   -0.027000
 H    1.792700    6.306500   -0.859700
 C    3.547700    5.904700    0.294900
 C    4.094900    5.188200    1.359700
 H    5.150700    5.274600    1.575800
 C    3.289600    4.325300    2.100200
 H    3.729300    3.737500    2.897100
 O    4.269000    6.743500   -0.506700
 C    5.376600    7.466100    0.043300
 H    5.397100    7.385400    1.133000
 H    5.212200    8.516700   -0.217000
 C    6.703900    7.043200   -0.547600
 H    6.635800    7.057300   -1.644400
 H    7.449000    7.796000   -0.244300
 O    7.096600    5.754100   -0.100700
 C    8.463200    5.493900   -0.430700
 H    9.114700    6.009100    0.291900
 H    8.684700    5.882900   -1.433200
 C    8.774100    4.012500   -0.428900
 H    9.862000    3.888800   -0.487800
 H    8.442900    3.538900    0.499700
 O    8.139800    3.405100   -1.547600
 C    8.889100    2.417500   -2.239500
 H    9.904700    2.783400   -2.452100
 H    8.371100    2.276400   -3.191900
 C    8.979100    1.073300   -1.544500
 H    7.987700    0.771100   -1.192900
 H    9.331500    0.324900   -2.264300
 O    9.887200    1.172300   -0.444200
 C    9.834300    0.091600    0.474900
 H    8.801900   -0.113700    0.776500
 H   10.384700    0.424300    1.359900
 C   10.491000   -1.184500   -0.043100
 H   11.454100   -0.940800   -0.493600
 H   10.666900   -1.884700    0.781700
 O    9.747200   -1.803700   -1.101100
 C    8.576500   -2.457700   -0.831200
 C    8.260800   -3.067000    0.384900
 H    8.925500   -2.999000    1.234400
 C    7.056400   -3.757900    0.515700
 H    6.821300   -4.219500    1.469400
 C    6.145800   -3.841000   -0.537100
 C    6.469400   -3.212400   -1.747000
 H    5.755200   -3.236400   -2.561100
 C    7.667600   -2.531200   -1.893400
 H    7.923200   -2.040300   -2.824200
 C    4.812600   -4.537900   -0.374000
 H    4.532100   -5.034500   -1.305200
 H    4.869900   -5.296500    0.408800
 N    3.721000   -3.628700   -0.006200
 H    3.411200   -3.593600    0.964100
 C    3.038000   -2.908700   -0.915600
 O    3.259000   -2.933600   -2.130400
 N   -1.756000   -2.014900   -0.119900
 C   -2.522800   -2.048100   -1.242100
 N   -2.529300   -2.184200    0.990100
 C   -3.800600   -2.234000   -0.772100
 H   -2.120600   -1.949300   -2.237200
 N   -3.751600   -2.326800    0.590500
 O   -5.739400   -0.967900   -0.987200
 C   -7.060600   -0.755000   -1.466100
 C   -8.002100   -0.063700   -0.444700
 C   -8.222400   -0.983100    0.786100
 C   -9.372600    0.084400   -1.157000
 C   -9.410500   -0.829800    1.521700
 C   -7.302300   -1.936400    1.231400
 C  -10.517300    0.249400   -0.358600
 C   -9.541400    0.086200   -2.544700
 C  -10.335000    0.292400    1.136100
 C   -9.688200   -1.649600    2.610900
 C   -7.580700   -2.751600    2.328200
 H   -6.332700   -2.020100    0.775200
 C  -11.773800    0.389800   -0.938900
 C  -10.802100    0.230600   -3.123900
 H   -8.696900   -0.013400   -3.211400
 H  -10.616100   -1.507600    3.155800
 C   -8.781500   -2.625600    3.014500
 H   -6.836500   -3.472900    2.646600
 C  -11.926300    0.378700   -2.322500
 H  -12.639500    0.519100   -0.297500
 H  -10.895600    0.228200   -4.204000
 H   -9.002700   -3.259900    3.865800
 H  -12.909200    0.490500   -2.765900
 C   -5.106100   -2.145900   -1.483600
 C   -0.658900    0.476400   -2.691700
 H   -1.668600    0.110700   -2.807700
 C    0.402400   -0.254400   -3.224000
 C    1.698200    0.235800   -3.090000
 H    2.548600   -0.277900   -3.517200
 C    1.946400    1.424300   -2.398000
 C    0.888500    2.130500   -1.826300
 H    1.045900    3.055800   -1.287200
 C    0.062100   -1.569800   -3.872100
 O   -1.104000   -1.818900   -4.190200
 N    1.080900   -2.442700   -4.040500
 H    1.924400   -2.340100   -3.476700
 C    0.818700   -3.803800   -4.525400
 H    1.718200   -4.146900   -5.040000
 H    0.008000   -3.743300   -5.250400
 C    0.465700   -4.738700   -3.389400
 C    1.469200   -5.438600   -2.709900
 H    2.494800   -5.364100   -3.051200
 C    1.180200   -6.179600   -1.575300
 H    1.952600   -6.715400   -1.037100
 C   -0.131500   -6.243400   -1.088500
 C   -1.148800   -5.563600   -1.765700
 H   -2.170300   -5.589100   -1.411600
 C   -0.842300   -4.826300   -2.910400
 H   -1.625000   -4.275200   -3.417600
 O   -0.293900   -6.991300    0.038700
 C   -1.505600   -6.904300    0.795500
 H   -1.433700   -7.729800    1.503800
 H   -2.385000   -7.070200    0.160800
 C   -1.629600   -5.595900    1.566500
 H   -1.692300   -4.735100    0.894600
 H   -2.558500   -5.621700    2.145600
 O   -0.551500   -5.446100    2.480000
 C    0.473200   -4.565600    2.039700
 H    0.100700   -3.537200    1.974500
 H    0.862600   -4.856200    1.058100
 C    1.570800   -4.628500    3.082600
 H    1.128600   -4.415800    4.062900
 H    2.015500   -5.631300    3.119600
 O    2.558500   -3.646900    2.767200
 C    3.349600   -3.286100    3.896700
 H    3.975700   -4.129400    4.219300
 H    2.700500   -3.006400    4.735300
 C    4.221700   -2.097800    3.540900
 H    4.912200   -2.348700    2.727900
 H    3.603500   -1.249900    3.223600
 O    4.927500   -1.793200    4.742100
 C    5.619900   -0.555100    4.744800
 H    5.725500   -0.263400    5.794400
 H    5.035200    0.216900    4.228700
 C    7.012000   -0.679700    4.137700
 H    7.619800    0.204500    4.366100
 H    7.509500   -1.552600    4.561800
 O    6.973100   -0.934300    2.729700
 C    6.517100    0.056700    1.894800
 C    5.997000   -0.368500    0.670100
 H    5.950000   -1.426800    0.462100
 C    5.578900    0.560500   -0.268500
 H    5.204700    0.214300   -1.224500
 C    5.654600    1.935200   -0.008500
 C    6.167600    2.341700    1.218600
 H    6.244500    3.398500    1.435100
 C    6.601800    1.420100    2.170700
 H    6.998400    1.777500    3.111500
 C    5.160200    2.931800   -1.032900
 H    5.302200    3.953000   -0.689300
 H    5.712200    2.825400   -1.963000
 N    3.741800    2.705400   -1.335100
 H    3.089100    2.897100   -0.587800
 C    3.389100    1.858400   -2.335100
 O    4.189900    1.410600   -3.149400
 C   -0.406400    1.639500   -1.981700
 N   -1.504600    2.315900   -1.377400
 C   -2.717000    2.608500   -1.907300
 C   -3.414900    3.212700   -0.885700
 H   -2.964500    2.396400   -2.933000
 N   -1.461800    2.705100   -0.077800
 N   -2.605400    3.248100    0.213400
 O   -5.754900    3.103100   -0.139600
 C   -6.118600    1.812600   -0.621100
 C   -7.463900    1.450100    0.040500
 C   -7.295700    1.459500    1.570500
 C   -8.502800    2.533600   -0.325800
 C   -8.447900    1.600600    2.357100
 C   -6.065500    1.299600    2.207300
 C   -9.623700    2.686600    0.502200
 C   -8.394200    3.361200   -1.444100
 C   -9.776800    1.723600    1.650600
 C   -8.356700    1.589500    3.746200
 C   -5.978500    1.282300    3.597300
 H   -5.158000    1.190900    1.631100
 C  -10.584900    3.654800    0.224000
 C   -9.360700    4.323100   -1.728900
 H   -7.552300    3.269000   -2.116300
 H   -9.259800    1.694900    4.338900
 C   -7.123700    1.430500    4.372800
 H   -5.010900    1.153900    4.069200
 C  -10.458300    4.480300   -0.889200
 H  -11.444400    3.752000    0.879500
 H   -9.249000    4.951400   -2.605500
 H   -7.059600    1.420000    5.455300
 H  -11.210200    5.232100   -1.101300
 C   -4.797000    3.797800   -0.908000
 H  -10.520500    2.107100    2.351000
 H  -11.303400    0.149300    1.617800
 H   -5.124200    3.881900   -1.956200
 H   -4.763800    4.802500   -0.483100
 H   -6.219100    1.829000   -1.714100
 H   -5.350900    1.078800   -0.388000
 H   -4.950100   -2.090200   -2.568900
 H   -5.733400   -3.022400   -1.270000
 H   -6.990300   -0.165800   -2.384600
 H   -7.526400   -1.714200   -1.721500
