# Supplementary material for: Emerging properties from mechanical tethering within a post-synthetically functionalised catenane scaffold
Source: Chem Sci. 2022 Sep 16;13(38):11368–75. doi: 10.1039/d2sc04101d (PMC9533469; doi:10.1039/d2sc04101d)
Supplement: SC-013-D2SC04101D-s007 [file SC-013-D2SC04101D-s007.xyz]

216
Anthracene Head-to-Tail
 C   -1.104100   -4.193000   -1.230700
 C   -1.854700   -3.345400   -2.050600
 H   -1.412200   -2.933800   -2.946500
 C   -3.168800   -3.047500   -1.698900
 C   -3.735600   -3.617300   -0.556600
 H   -4.759800   -3.366700   -0.311300
 C   -2.966500   -4.426900    0.276500
 C   -1.639000   -4.698700   -0.052100
 H   -1.050300   -5.291700    0.633400
 C   -4.030800   -2.122500   -2.517400
 O   -5.211300   -2.393500   -2.731600
 N   -3.423600   -1.000700   -2.969700
 H   -2.547100   -0.702500   -2.550900
 C   -4.177600    0.019100   -3.687400
 H   -4.781900   -0.472400   -4.451900
 H   -3.442700    0.656200   -4.182200
 C   -5.068600    0.878300   -2.807600
 C   -4.807700    1.069000   -1.448200
 H   -3.971700    0.561100   -0.986400
 C   -5.591100    1.922400   -0.682500
 H   -5.381500    2.078700    0.368900
 C   -6.660700    2.613100   -1.262100
 C   -6.940500    2.426000   -2.617400
 H   -7.804400    2.886800   -3.069000
 C   -6.146000    1.562400   -3.369300
 H   -6.386900    1.414700   -4.417400
 O   -7.362400    3.423900   -0.409700
 C   -8.372400    4.318600   -0.896500
 H   -8.132200    4.676300   -1.901500
 H   -8.350000    5.172400   -0.216300
 C   -9.753400    3.693500   -0.852000
 H   -9.901800    3.245000    0.139700
 H  -10.512400    4.478500   -0.988400
 O   -9.856200    2.706300   -1.863500
 C  -10.859200    1.727400   -1.629200
 H  -11.866900    2.153300   -1.748000
 H  -10.779000    1.338900   -0.608000
 C  -10.697400    0.598300   -2.634300
 H  -11.442100   -0.168500   -2.389800
 H  -10.898200    0.972700   -3.641100
 O   -9.388800    0.031600   -2.715900
 C   -8.717600   -0.274000   -1.497500
 H   -8.664000    0.603700   -0.846100
 H   -7.695400   -0.519300   -1.794900
 C   -9.287500   -1.452600   -0.732800
 H   -9.411300   -2.311000   -1.407800
 H   -8.572900   -1.729400    0.051700
 O  -10.549300   -1.093800   -0.162400
 C  -11.086100   -2.049500    0.745000
 H  -10.622600   -3.028900    0.590500
 H  -12.156800   -2.153300    0.540900
 C  -10.929500   -1.580400    2.187600
 H  -11.422700   -0.615900    2.307200
 H  -11.397200   -2.291900    2.877500
 O   -9.566600   -1.320000    2.552800
 C   -8.684800   -2.353100    2.688000
 C   -9.031700   -3.702900    2.770300
 H  -10.065500   -4.018400    2.745400
 C   -8.025800   -4.668500    2.861300
 H   -8.306400   -5.715800    2.896300
 C   -6.679700   -4.314900    2.883800
 C   -6.348700   -2.952500    2.832400
 H   -5.306000   -2.652800    2.843000
 C   -7.332800   -1.983200    2.734800
 H   -7.082500   -0.930800    2.673900
 C   -5.583000   -5.356800    2.862400
 H   -4.881200   -5.229200    3.687800
 H   -6.004200   -6.362500    2.933900
 N   -4.806800   -5.221200    1.628300
 H   -5.335300   -5.152600    0.771600
 C   -3.484900   -4.933600    1.596000
 O   -2.739400   -5.049600    2.567900
 N    0.231400   -4.523700   -1.598900
 C    1.035500   -5.509300   -1.114700
 N    0.885500   -3.818300   -2.555700
 C    2.207100   -5.384500   -1.820200
 H    0.731700   -6.204900   -0.353400
 N    2.066600   -4.339900   -2.690600
 O    4.612700   -5.305400   -1.457800
 C    4.534200   -4.544600   -0.254000
 C    5.443500   -3.312000   -0.346600
 C    6.934900   -3.664900   -0.361200
 C    5.230400   -2.398200    0.870800
 C    7.835900   -2.599700   -0.191800
 C    7.436300   -4.954500   -0.534000
 C    6.132100   -1.330400    1.022600
 C    4.213500   -2.553200    1.813500
 C    7.266500   -1.214800    0.029900
 C    9.208000   -2.835300   -0.199200
 C    8.813900   -5.185300   -0.541600
 H    6.758000   -5.781500   -0.690900
 C    5.988400   -0.433000    2.076700
 C    4.079700   -1.655500    2.876200
 H    3.509000   -3.370500    1.739900
 H    9.893000   -2.004700   -0.064500
 C    9.703000   -4.127500   -0.377100
 H    9.186800   -6.194300   -0.678600
 C    4.959300   -0.587100    3.005500
 H    6.684800    0.392800    2.177500
 H    3.287000   -1.789400    3.602000
 H   10.772700   -4.303700   -0.382400
 H    4.856600    0.123300    3.814800
 C    3.489000   -6.153000   -1.689400
 C    5.154300    3.971400    2.005200
 H    5.829600    3.127200    1.993400
 C    4.302400    4.136500    3.098400
 C    3.382400    5.184900    3.099300
 H    2.704200    5.356500    3.925100
 C    3.292700    6.054500    2.009800
 C    4.167300    5.907100    0.933600
 H    4.151100    6.576200    0.084800
 C    4.396500    3.088900    4.179600
 O    5.390900    2.372100    4.270500
 N    3.320700    2.962800    4.994600
 H    2.512600    3.541900    4.833600
 C    3.181100    1.868300    5.942400
 H    2.748400    2.268600    6.863800
 H    4.183000    1.512200    6.181500
 C    2.321100    0.714400    5.442100
 C    1.447800    0.848900    4.360600
 H    1.411500    1.774500    3.799500
 C    0.614600   -0.199800    3.979300
 H   -0.071400   -0.101000    3.147900
 C    0.652700   -1.408600    4.672200
 C    1.535900   -1.566300    5.741200
 H    1.562100   -2.511300    6.271200
 C    2.358100   -0.507900    6.121700
 H    3.035100   -0.634700    6.960500
 O   -0.223700   -2.421400    4.341100
 C    0.203800   -3.355500    3.328300
 H   -0.645900   -4.025300    3.198300
 H    1.071300   -3.926600    3.683200
 C    0.552900   -2.707600    2.002700
 H    1.409400   -2.032600    2.106400
 H    0.842200   -3.497100    1.293400
 O   -0.574700   -1.988600    1.527300
 C   -0.277000   -1.162400    0.415300
 H    0.054800   -1.757400   -0.445400
 H    0.525600   -0.454400    0.662200
 C   -1.558500   -0.428500    0.054000
 H   -2.359200   -1.158500   -0.071600
 H   -1.852600    0.255300    0.856800
 O   -1.395400    0.271000   -1.180900
 C   -1.146200    1.674900   -1.025200
 H   -0.300400    1.830100   -0.342300
 H   -2.030000    2.170100   -0.613500
 C   -0.803500    2.277800   -2.369900
 H   -0.406500    3.284600   -2.203300
 H   -0.019900    1.678700   -2.846300
 O   -1.925100    2.314700   -3.254100
 C   -2.385500    3.608100   -3.631200
 H   -2.830300    3.508700   -4.625900
 H   -1.539800    4.299500   -3.714100
 C   -3.465900    4.156700   -2.705400
 H   -3.838900    5.113300   -3.088600
 H   -4.295500    3.456600   -2.662800
 O   -3.045500    4.282300   -1.339600
 C   -2.225900    5.299300   -0.949500
 C   -1.806900    5.244600    0.388900
 H   -2.159100    4.428000    1.007700
 C   -0.962000    6.217200    0.896200
 H   -0.635200    6.158700    1.928800
 C   -0.505100    7.269500    0.087600
 C   -0.938600    7.321400   -1.234400
 H   -0.596100    8.122900   -1.880800
 C   -1.796100    6.351200   -1.761300
 H   -2.106000    6.425600   -2.794200
 C    0.517700    8.246500    0.627600
 H    0.662000    9.080000   -0.061900
 H    0.216700    8.649600    1.594000
 N    1.806300    7.571700    0.828400
 H    2.190200    7.139600    0.001100
 C    2.174000    7.066400    2.034500
 O    1.608600    7.355100    3.086800
 C    5.080500    4.856000    0.935800
 N    5.870900    4.624200   -0.224100
 C    7.056500    3.970300   -0.338800
 C    7.227000    3.789000   -1.692700
 H    7.657800    3.697400    0.510300
 N    5.341100    4.854400   -1.457100
 N    6.158200    4.357400   -2.331300
 O    7.596000    1.574100   -2.527900
 C    7.765400    0.789900   -1.354800
 C    6.852800   -0.443300   -1.349400
 C    5.359100   -0.092200   -1.326600
 C    7.080500   -1.366800   -2.549000
 C    4.461300   -1.159000   -1.494200
 C    4.848900    1.189500   -1.132000
 C    6.172800   -2.426600   -2.705100
 C    8.140400   -1.243200   -3.446700
 C    5.028700   -2.539200   -1.721600
 C    3.087100   -0.930200   -1.479800
 C    3.471400    1.418700   -1.114300
 H    5.517000    2.025400   -1.014100
 C    6.334700   -3.341900   -3.741900
 C    8.298800   -2.162000   -4.486000
 H    8.840100   -0.423800   -3.355100
 H    2.407000   -1.760800   -1.629200
 C    2.587500    0.358500   -1.292200
 H    3.099200    2.427500   -0.974200
 C    7.398100   -3.213900   -4.634900
 H    5.632600   -4.163100   -3.831600
 H    9.126400   -2.051000   -5.177800
 H    1.518000    0.526500   -1.301200
 H    7.520400   -3.928800   -5.441000
 C    8.168700    2.889800   -2.426600
 H    9.149400    2.849600   -1.940600
 H    8.295000    3.240700   -3.450300
 H    8.812800    0.468800   -1.276300
 H    7.543600    1.378400   -0.456700
 H    3.385300   -6.898400   -0.891200
 H    3.715200   -6.677600   -2.618900
 H    3.505500   -4.204200   -0.109500
 H    4.809100   -5.168300    0.606300
 H    8.045900   -0.602600    0.486000
 H    4.257200   -3.155400   -2.174100
