# Supplementary material for: Emerging properties from mechanical tethering within a post-synthetically functionalised catenane scaffold
Source: Chem Sci. 2022 Sep 16;13(38):11368–75. doi: 10.1039/d2sc04101d (PMC9533469; doi:10.1039/d2sc04101d)
Supplement: SC-013-D2SC04101D-s008 [file SC-013-D2SC04101D-s008.xyz]

216
Anthracene Head-to-Tail
 C    1.114700    1.828600    0.499100
 C    0.865200    0.688800    1.258600
 H    1.680300    0.192300    1.768300
 C   -0.446600    0.229200    1.374800
 C   -1.484900    0.908200    0.732000
 H   -2.501100    0.557600    0.860100
 C   -1.208500    2.016500   -0.059900
 C    0.097900    2.486800   -0.178300
 H    0.316000    3.381200   -0.745400
 C   -0.809000   -0.942000    2.244500
 O   -1.842000   -0.923500    2.916000
 N    0.059900   -1.976400    2.242000
 H    0.758200   -2.064100    1.509400
 C   -0.237900   -3.216900    2.962400
 H   -0.546100   -2.959000    3.976300
 H    0.696600   -3.776200    3.021900
 C   -1.312000   -4.036500    2.278100
 C   -1.006000   -4.842400    1.175100
 H    0.020600   -4.915700    0.835700
 C   -2.001700   -5.549800    0.509900
 H   -1.772200   -6.173900   -0.345300
 C   -3.329500   -5.466600    0.941600
 C   -3.647900   -4.664000    2.039600
 H   -4.670300   -4.556900    2.373000
 C   -2.641400   -3.959100    2.694500
 H   -2.898800   -3.313000    3.524300
 O   -4.256400   -6.131700    0.182900
 C   -5.420700   -6.695800    0.807900
 H   -5.714900   -6.135300    1.695700
 H   -5.193600   -7.725700    1.103300
 C   -6.557700   -6.680100   -0.183200
 H   -6.235300   -7.125600   -1.134500
 H   -7.379100   -7.291300    0.218600
 O   -6.979800   -5.338700   -0.376200
 C   -8.125800   -5.241900   -1.215300
 H   -8.977300   -5.754800   -0.744100
 H   -7.930000   -5.720800   -2.184700
 C   -8.488500   -3.792200   -1.440900
 H   -9.487300   -3.752900   -1.895900
 H   -8.532500   -3.256000   -0.488000
 O   -7.530600   -3.198000   -2.311500
 C   -7.975000   -2.036500   -3.001200
 H   -8.938700   -2.232200   -3.494500
 H   -7.226300   -1.853700   -3.776300
 C   -8.091400   -0.781700   -2.157700
 H   -7.196100   -0.665800   -1.538700
 H   -8.162200    0.081000   -2.828600
 O   -9.255600   -0.863700   -1.327900
 C   -9.349300    0.148400   -0.331400
 H   -8.377800    0.309100    0.147700
 H  -10.039900   -0.228600    0.428200
 C   -9.907300    1.463100   -0.861900
 H  -10.820200    1.271500   -1.426500
 H  -10.152600    2.135700   -0.033000
 O   -9.032200    2.099900   -1.808100
 C   -7.854500    2.655100   -1.386400
 C   -7.610400    3.127500   -0.094700
 H   -8.348800    3.024500    0.687900
 C   -6.387900    3.732400    0.195300
 H   -6.210300    4.097000    1.201700
 C   -5.389300    3.857000   -0.770800
 C   -5.641800    3.361800   -2.055600
 H   -4.865300    3.424900   -2.808300
 C   -6.858200    2.770200   -2.363300
 H   -7.060200    2.389500   -3.357100
 C   -4.053100    4.484300   -0.442600
 H   -3.643100    4.968900   -1.330400
 H   -4.166800    5.243500    0.332100
 N   -3.050600    3.532700    0.053100
 H   -2.829400    3.534500    1.048900
 C   -2.300400    2.775100   -0.762300
 O   -2.436800    2.722100   -1.990700
 N    2.429300    2.385700    0.474700
 C    3.221600    2.659700   -0.587700
 N    3.009900    2.807400    1.629800
 C    4.332800    3.267300   -0.042300
 H    2.958400    2.393400   -1.599000
 N    4.158300    3.332000    1.311000
 O    6.463600    2.522600   -0.916300
 C    7.075500    2.031900    0.278300
 C    7.255200    0.507100    0.212000
 C    7.822700   -0.017700    1.544000
 C    8.247700    0.071100   -0.874800
 C    8.280100   -1.348300    1.566400
 C    7.899200    0.733100    2.717400
 C    8.692200   -1.262000   -0.833500
 C    8.734000    0.911400   -1.876800
 C    8.188900   -2.146900    0.286000
 C    8.801900   -1.894200    2.735000
 C    8.420300    0.180300    3.890000
 H    7.553200    1.757500    2.746200
 C    9.600900   -1.729400   -1.778800
 C    9.644200    0.437000   -2.824200
 H    8.389000    1.933700   -1.939000
 H    9.150000   -2.921700    2.733500
 C    8.873200   -1.134100    3.902600
 H    8.470100    0.784400    4.788900
 C   10.079100   -0.883900   -2.779700
 H    9.934700   -2.760700   -1.731700
 H   10.009600    1.105700   -3.595700
 H    9.280000   -1.566400    4.809700
 H   10.786100   -1.254800   -3.513200
 C    5.611000    3.657900   -0.712000
 H    8.855900   -3.007100    0.361700
 H    5.415500    4.057500   -1.707000
 H    6.120300    4.426500   -0.120100
 H    8.043300    2.526500    0.425400
 H    6.440700    2.269400    1.134700
 C    1.517500   -0.676200   -2.124400
 H    2.553400   -0.366200   -2.105800
 C    0.549300    0.147100   -2.707800
 C   -0.777500   -0.278300   -2.746400
 H   -1.547500    0.315400   -3.218500
 C   -1.158300   -1.495900   -2.179000
 C   -0.196300   -2.309400   -1.585500
 H   -0.447300   -3.274500   -1.165200
 C    1.007200    1.457200   -3.294300
 O    2.210400    1.661500   -3.496800
 N    0.044400    2.360700   -3.574600
 H   -0.873800    2.266400   -3.142400
 C    0.356000    3.689300   -4.116800
 H   -0.421900    3.939900   -4.840900
 H    1.305700    3.614200   -4.643700
 C    0.420000    4.731800   -3.022600
 C   -0.756200    5.316200   -2.536200
 H   -1.703600    5.079000   -3.004700
 C   -0.734100    6.149600   -1.429000
 H   -1.643500    6.587900   -1.036200
 C    0.475900    6.429100   -0.780300
 C    1.663600    5.881100   -1.273500
 H    2.614000    6.079500   -0.798300
 C    1.622400    5.044100   -2.389800
 H    2.544500    4.605900   -2.752600
 O    0.375400    7.242100    0.310800
 C    1.482000    7.372000    1.216200
 H    1.198300    8.200900    1.864400
 H    2.398800    7.650100    0.684600
 C    1.707300    6.126000    2.061400
 H    1.972100    5.263500    1.444700
 H    2.549200    6.320600    2.732600
 O    0.571400    5.831600    2.870400
 C   -0.283400    4.820600    2.345200
 H    0.243200    3.861300    2.282800
 H   -0.647800    5.081200    1.346200
 C   -1.440500    4.697500    3.316900
 H   -1.039400    4.519700    4.322100
 H   -2.025100    5.625900    3.339700
 O   -2.261000    3.598600    2.919800
 C   -3.210700    3.253400    3.927200
 H   -3.915600    4.079200    4.089500
 H   -2.692900    3.055000    4.873700
 C   -3.961900    2.004500    3.505400
 H   -4.541200    2.192000    2.596900
 H   -3.258500    1.184300    3.313300
 O   -4.815300    1.697000    4.608100
 C   -5.549900    0.483300    4.500300
 H   -5.752600    0.152500    5.522800
 H   -4.949600   -0.290500    4.005300
 C   -6.883000    0.663800    3.786800
 H   -7.519200   -0.213300    3.944500
 H   -7.397900    1.534800    4.193000
 O   -6.725800    0.951400    2.387800
 C   -6.214900   -0.036100    1.578600
 C   -5.376800    0.381600    0.543200
 H   -5.161500    1.434300    0.432600
 C   -4.850200   -0.547000   -0.341500
 H   -4.218700   -0.198200   -1.148500
 C   -5.140500   -1.910700   -0.216000
 C   -5.997000   -2.312800    0.807000
 H   -6.265200   -3.358700    0.889400
 C   -6.534000   -1.389200    1.704400
 H   -7.197400   -1.732100    2.487700
 C   -4.541200   -2.916500   -1.176100
 H   -4.723000   -3.932100   -0.830900
 H   -5.002700   -2.820100   -2.157300
 N   -3.098900   -2.706900   -1.336200
 H   -2.522300   -2.930600   -0.536900
 C   -2.612600   -1.868400   -2.283000
 O   -3.309400   -1.387800   -3.177000
 C    1.133100   -1.890800   -1.575000
 N    2.106200   -2.764700   -1.005000
 C    3.169700   -3.357200   -1.599100
 C    3.637800   -4.254200   -0.664700
 H    3.490200   -3.106400   -2.594700
 N    1.928000   -3.264100    0.242900
 N    2.845000   -4.162600    0.442100
 O    5.739400   -5.123600    0.259300
 C    6.886100   -4.301900    0.066400
 C    6.690700   -2.763400    0.031300
 C    5.742300   -2.292200    1.143600
 C    6.194000   -2.228500   -1.320300
 C    5.278900   -0.971200    1.073900
 C    5.378100   -3.067100    2.247100
 C    5.703800   -0.912800   -1.340900
 C    6.299800   -2.912900   -2.531500
 C    5.767100   -0.115400   -0.063400
 C    4.432300   -0.462300    2.057000
 C    4.537600   -2.554500    3.234500
 H    5.720300   -4.086300    2.336900
 C    5.230300   -0.352100   -2.524300
 C    5.836400   -2.347600   -3.721000
 H    6.749700   -3.894800   -2.573900
 H    4.094600    0.564900    1.991100
 C    4.049700   -1.254400    3.137500
 H    4.257600   -3.180400    4.074300
 C    5.272900   -1.074600   -3.715900
 H    4.851000    0.662900   -2.516900
 H    5.915300   -2.907800   -4.645600
 H    3.386900   -0.856100    3.897600
 H    4.891700   -0.636300   -4.630900
 C    4.754500   -5.251800   -0.763200
 H    5.110700    0.742500   -0.166800
 H    7.447400   -4.623700   -0.817800
 H    7.506500   -4.537600    0.932500
 H    5.195200   -5.218100   -1.761900
 H    4.335600   -6.251100   -0.620700
